# Supplementary material for: Development and validation of nursing-oriented risk prediction models for anxiety and depression in hospitalized patients with chronic kidney disease: a retrospective cross-sectional study in Southwest China
Source: Front Psychiatry. 2026 Jan 15;16:1683467. doi: 10.3389/fpsyt.2025.1683467 (PMC12852360; doi:10.3389/fpsyt.2025.1683467)
Supplement: Supplementary file 1 [file DataSheet1.zip]

Archive with 5 entries (4 files):
-  Supplementary Material 1/
-  Supplementary Material 1/Depression Risk Calculator for CKD Patients.R
- __MACOSX/ Supplementary Material 1/._Depression Risk Calculator for CKD Patients.R
-  Supplementary Material 1/Anxiety Risk Calculator for CKD Patients.R
- __MACOSX/ Supplementary Material 1/._Anxiety Risk Calculator for CKD Patients.R
