# Supplementary material for: Development and validation of nursing-oriented risk prediction models for anxiety and depression in hospitalized patients with chronic kidney disease: a retrospective cross-sectional study in Southwest China
Source: Front Psychiatry. 2026 Jan 15;16:1683467. doi: 10.3389/fpsyt.2025.1683467 (PMC12852360; doi:10.3389/fpsyt.2025.1683467)
Supplement: Supplementary file 1 [file DataSheet1.zip › Supplementary Material 1/Depression Risk Calculator for CKD Patients.R]

###############################################
# Logistic model coefficients (from Table 4)
###############################################

# aOR from Table 4
or_dep <- c(
  age60 = 0.75,
  female = 1.38,
  edu_low = 1.42,
  low_income = 1.58,
  dialysis = 1.47,
  hosp_ge2 = 1.63,
  alb_low = 1.49,
  sleep = 2.63,
  no_family = 1.59
)

# Convert OR → beta
beta_dep <- log(or_dep)

# Prevalence of depression = 35.8%
p0 <- 0.358
intercept_dep <- log(p0 / (1 - p0))

cat("β coefficients:\n")
print(beta_dep)
cat("\nIntercept:\n")
print(intercept_dep)


#####################################################
# Function to calculate probability for depression
#####################################################

predict_dep <- function(age60, female, edu_low, low_income,
                        dialysis, hosp_ge2, alb_low, sleep,
                        no_family){
  
  lp <- intercept_dep +
    beta_dep["age60"] * age60 +
    beta_dep["female"] * female +
    beta_dep["edu_low"] * edu_low +
    beta_dep["low_income"] * low_income +
    beta_dep["dialysis"] * dialysis +
    beta_dep["hosp_ge2"] * hosp_ge2 +
    beta_dep["alb_low"] * alb_low +
    beta_dep["sleep"] * sleep +
    beta_dep["no_family"] * no_family
  
  prob <- 1 / (1 + exp(-lp))
  return(prob)
}

# Example (all risk factors = 1)
predict_dep(1,1,1,1,1,1,1,1,1)


#########################################################
# ------------ Shiny App: Depression Calculator ---------
#########################################################

library(shiny)

ui <- fluidPage(
  titlePanel("Depression Risk Calculator for CKD Patients"),
  
  sidebarLayout(
    
    sidebarPanel(
      h4("Input patient characteristics (0 = No, 1 = Yes)"),
      
      selectInput("age60", "Age ≥ 60", c(0,1)),
      selectInput("female", "Female", c(0,1)),
      selectInput("edu_low", "Low education (≤ middle school)", c(0,1)),
      selectInput("low_income", "Low income (<3000 RMB)", c(0,1)),
      selectInput("dialysis", "Dialysis patient", c(0,1)),
      selectInput("hosp_ge2", "≥2 hospitalizations in past year", c(0,1)),
      selectInput("alb_low", "Albumin <35 g/L", c(0,1)),
      selectInput("sleep", "Sleep disturbance", c(0,1)),
      selectInput("no_family", "No family accompaniment", c(0,1)),
      
      actionButton("go", "Calculate Risk")
    ),
    
    mainPanel(
      h3("Predicted Probability of Depression"),
      verbatimTextOutput("result"),
      
      h4("Logistic equation:"),
      verbatimTextOutput("equation")
    )
  )
)

server <- function(input, output){
  
  observeEvent(input$go, {
    
    prob <- predict_dep(
      age60 = as.numeric(input$age60),
      female = as.numeric(input$female),
      edu_low = as.numeric(input$edu_low),
      low_income = as.numeric(input$low_income),
      dialysis = as.numeric(input$dialysis),
      hosp_ge2 = as.numeric(input$hosp_ge2),
      alb_low = as.numeric(input$alb_low),
      sleep = as.numeric(input$sleep),
      no_family = as.numeric(input$no_family)
    )
    
    output$result <- renderText({
      paste0("Predicted risk of depression: ", round(prob,4))
    })
    
    output$equation <- renderText({
      paste0("Logit(P) = ", round(intercept_dep,4),
             " + ", round(beta_dep["age60"],4), "×Age≥60",
             " + ", round(beta_dep["female"],4), "×Female",
             " + ", round(beta_dep["edu_low"],4), "×Low education",
             " + ", round(beta_dep["low_income"],4), "×Low income",
             " + ", round(beta_dep["dialysis"],4), "×Dialysis",
             " + ", round(beta_dep["hosp_ge2"],4), "×≥2 hospitalizations",
             " + ", round(beta_dep["alb_low"],4), "×Albumin<35",
             " + ", round(beta_dep["sleep"],4), "×Sleep disturbance",
             " + ", round(beta_dep["no_family"],4), "×No family accompaniment"
      )
    })
  })
}

shinyApp(ui, server)
