# Supplementary material for: Development and validation of nursing-oriented risk prediction models for anxiety and depression in hospitalized patients with chronic kidney disease: a retrospective cross-sectional study in Southwest China
Source: Front Psychiatry. 2026 Jan 15;16:1683467. doi: 10.3389/fpsyt.2025.1683467 (PMC12852360; doi:10.3389/fpsyt.2025.1683467)
Supplement: Supplementary file 1 [file DataSheet1.zip › Supplementary Material 1/Anxiety Risk Calculator for CKD Patients.R]

library(shiny)

# Logistic regression coefficients
beta <- list(
  intercept = -0.7013,
  age60 = -0.3147,
  female = 0.293,
  low_income = 0.4121,
  hosp_ge2 = 0.4637,
  alb_low = 0.4573,
  sleep = 0.85,
  no_family = 0.5077,
  dm = 0.2469
)

# UI
ui <- fluidPage(
  
  titlePanel("Anxiety Risk Calculator for CKD Patients"),
  
  sidebarLayout(
    sidebarPanel(
      h4("Input patient characteristics (0 = No, 1 = Yes)"),
      
      selectInput("age60", "Age ≥ 60", c("0", "1")),
      selectInput("female", "Female", c("0", "1")),
      selectInput("low_income", "Low income (<3000 RMB)", c("0", "1")),
      selectInput("hosp_ge2", "≥2 hospitalizations in past year", c("0", "1")),
      selectInput("alb_low", "Albumin <35 g/L", c("0", "1")),
      selectInput("sleep", "Sleep disturbance", c("0", "1")),
      selectInput("no_family", "No family accompaniment", c("0", "1")),
      selectInput("dm", "Diabetes mellitus", c("0", "1")),
      
      actionButton("calc", "Calculate Risk", class = "btn btn-primary")
    ),
    
    mainPanel(
      h3("Predicted Probability of Anxiety"),
      verbatimTextOutput("result"),
      
      h4("Logistic equation:"),
      verbatimTextOutput("formula")
    )
  )
)

# Server
server <- function(input, output) {
  
  # 显示模型公式
  output$formula <- renderText({
    paste0(
      "Logit(P) = ", beta$intercept, 
      " + ", beta$age60, "×(Age≥60)",
      " + ", beta$female, "×(Female)",
      " + ", beta$low_income, "×(Low income)",
      " + ", beta$hosp_ge2, "×(≥2 hospitalizations)",
      " + ", beta$alb_low, "×(Albumin<35)",
      " + ", beta$sleep, "×(Sleep disturbance)",
      " + ", beta$no_family, "×(No family accompaniment)",
      " + ", beta$dm, "×(Diabetes)"
    )
  })
  
  # 计算风险
  observeEvent(input$calc, {
    
    # 数值读取
    x <- c(
      age60 = as.numeric(input$age60),
      female = as.numeric(input$female),
      low_income = as.numeric(input$low_income),
      hosp_ge2 = as.numeric(input$hosp_ge2),
      alb_low = as.numeric(input$alb_low),
      sleep = as.numeric(input$sleep),
      no_family = as.numeric(input$no_family),
      dm = as.numeric(input$dm)
    )
    
    # 线性预测子
    lp <- beta$intercept +
      beta$age60 * x["age60"] +
      beta$female * x["female"] +
      beta$low_income * x["low_income"] +
      beta$hosp_ge2 * x["hosp_ge2"] +
      beta$alb_low * x["alb_low"] +
      beta$sleep * x["sleep"] +
      beta$no_family * x["no_family"] +
      beta$dm * x["dm"]
    
    # 预测概率
    p <- 1 / (1 + exp(-lp))
    
    # 输出
    output$result <- renderText({
      paste0("Predicted probability of anxiety = ", round(p, 4),
             " (", round(p*100, 1), "% )")
    })
  })
}

shinyApp(ui = ui, server = server)
